# Supplementary material for: Prognostic Significance of Volumetric Parameters Based on FDG PET/CT in Patients with Lung Adenocarcinoma Undergoing Curative Surgery
Source: Cancers (Basel). 2023 Sep 1;15(17):4380. doi: 10.3390/cancers15174380 (PMC10486443; doi:10.3390/cancers15174380)
Supplement: Supplementary file 1 [file cancers-15-04380-s001.zip]

Archive with 1 entries (1 files):
- cancers-2583856-supplementary.docx
